# Supplementary material for: Psoriasis Regression Analysis of MHC Loci Identifies Shared Genetic Variants with Vitiligo
Source: PLoS One. 2011 Nov 18;6(11):e23089. doi: 10.1371/journal.pone.0023089 (PMC3220662; doi:10.1371/journal.pone.0023089)
Supplement: Table S1 — Top 8 associated SNPs determined by RandomForest algorithm. (XLSX) [file pone.0023089.s002.xlsx]

## Sheet: Sheet1
	Table S1. Top 8 associated SNPs determined by RandomForest algorithm
	Gene	SNP	BP	A1	F_A	F_U	A2	P_allele	OR	P_additive
	CCHCR1	rs130065	31230479	T	0.4846	0.1079	C	9.55e-170	18.89	3.66e-159
	CCHCR1	rs720465	31233756	T	0.4886	0.1431	G	2.73e-138	14.61	2.81e-139
	CCHCR1	rs3130455	31233957	T	0.4627	0.1051	A	3.95e-157	21.74	5.27e-167
	POU5F1	rs1265159	31248026	T	0.4614	0.1047	C	1.16e-156	21.56	7.25e-167
	POU5F1	rs3130457	31255173	C	0.464	0.1052	T	7.26e-158	22.21	1.19e-167
	HCG27	rs1265181	31263764	G	0.4627	0.1034	C	5.84e-159	22.57	5.81e-169
	HLA-C	rs2248902	31342093	A	0.4794	0.1169	G	1.33e-156	20.22	2.16e-159
	HLA-C	rs10484554	31382534	T	0.478	0.1148	C	5.53e-158	20.36	1.65e-160
	Note: A1 and A2 are minor and major allele; F_A and F_U are minor allele frequencies for cases and controls.
	p_allele: is p value from allelic association test.
	P_additive: is p value from logistic regression under additive model
	Highlighted are SNPs used for building regression models.
