# Supplementary material for: Psoriasis Regression Analysis of MHC Loci Identifies Shared Genetic Variants with Vitiligo
Source: PLoS One. 2011 Nov 18;6(11):e23089. doi: 10.1371/journal.pone.0023089 (PMC3220662; doi:10.1371/journal.pone.0023089)
Supplement: Table S2 — Association of Non-MHC SNPs with psoriasis while controlling for multiple regression models of multiple MHC markers. (XLSX) [file pone.0023089.s003.xlsx]

## Sheet: Sheet3
	Table S2. Association of Non-MHC SNPs with Psoriasis While controlling for multiple regerssion models of multiple MHC markers.
					GWAS		model1		model2		model3		model4
Chr	SNP	bp	Gene	OR	P	OR1	P1	OR2	P2	OR3	P3	OR4	P4	Functions
1	rs1886734	150857766	LCE3A	0.7017	2.012e-08	0.6431	7.5e-07	0.65	1.18e-06	0.65	2.83e-06	0.65	4.37e-06	late cornified envelope 3A
1	rs4845454	150858808	LCE3A	0.6972	1.175e-08	0.6323	3.15e-07	0.64	5.06e-07	0.63	1.21e-06	0.64	1.9e-06	late cornified envelope 3A
1	rs4085613	150816642	LCE3D	0.6991	1.181e-08	0.6443	7.09e-07	0.65	1.11e-06	0.65	2.22e-06	0.65	3.61e-06	late cornified envelope 3D
1	rs4112788	150817900	LCE3D	0.6953	7.561e-09	0.6359	3.51e-07	0.64	5.64e-07	0.64	1.53e-06	0.65	2.51e-06	late cornified envelope 3D
1	rs12046866	15329506	C1orf126	0.7963	0.0001892	0.7037	5.13e-05	0.7	4.4e-05	0.69	5.74e-05	0.7	7.47e-05	unknown
1	rs2206761	15339419	C1orf126	0.7926	0.0001545	0.6956	3.29e-05	0.69	2.88e-05	0.69	5.04e-05	0.69	5.57e-05	unknown
1	rs10927687	15339837	C1orf126	0.7863	9.237e-05	0.6952	3.18e-05	0.69	2.8e-05	0.69	3.98e-05	0.69	4.86e-05	unknown
1	rs761301	15344579	C1orf126	0.7775	0.0001017	0.6946	7e-05	0.69	6.27e-05	0.68	5.49e-05	0.68	6.75e-05	unknown
1	rs10803354	15311577	NULL	0.8447	0.009555	0.7019	0.000132	0.7	0.000124	0.68	6.62e-05	0.68	7.99e-05	unknown
2	rs17025827	85128177	KCMF1	1.153	0.0211	1.425	5.88e-05	1.43	4.6e-05	1.44	6.87e-05	1.44	6.63e-05	potassium channel modulatory factor 1,Ewing sarcoma and gastric cancer are related
2	rs2084182	223379810	ACSL3	1.153	0.01877	1.386	0.00016	1.38	0.0002	1.42	9.87e-05	1.42	0.000104	acyl-CoA synthetase long-chain family member 3, Regulate lipid metabolism
2	rs6436346	223382566	ACSL3	1.135	0.03745	1.407	9.27e-05	1.4	0.000117	1.44	6.99e-05	1.44	7.27e-05
2	rs4671635	65034321	LOC400958	1.249	0.0001553	1.429	2.11e-05	1.43	2.3e-05	1.41	9.4e-05	1.41	7.36e-05	unknown
3	rs6799357	131722414	COL6A6	0.7466	0.001193	0.5845	1.77e-05	0.58	1.66e-05	0.56	5.48e-06	0.55	4.11e-06	Collagen VI
3	rs12330203	178549467	LOC339845	0.8454	0.003879	0.7121	4.61e-05	0.71	2.95e-05	0.71	8.37e-05	0.71	8.53e-05	unknown
4	rs12507895	6155279	JAKMIP1	0.8129	0.001894	0.6712	2.66e-05	0.68	3.95e-05	0.66	2.31e-05	0.66	2.79e-05	janus kinase and microtubule interacting protein 1 ,regulate T cell differentiation, and IL23 pathway
5	rs10478077	111643245	EPB41L4A	0.9178	0.1674	0.7526	0.00144	0.75	0.00112	0.69	0.0001	0.69	7.13e-05	erythrocyte membrane protein band 4.1 like 4A ,regulate the interaction between the cytoskeleton and plasma membrane
5	rs1921088	30872501	LOC391774	0.8299	0.002334	0.7017	4.73e-05	0.7	3.44e-05	0.66	6.35e-06	0.66	4.43e-06	unknown
5	rs9292407	30885095	LOC391774	0.8318	0.002788	0.6871	1.9e-05	0.68	1.35e-05	0.65	1.69e-06	0.64	1.16e-06	unknown
5	rs4502841	30898772	LOC391774	0.8774	0.0308	0.7397	0.000481	0.73	0.000338	0.7	8.31e-05	0.7	5.77e-05	unknown
6	rs9360124	66109396	EGFL11	0.7514	0.0007068	0.6022	1.47e-05	0.6	1.37e-05	0.62	7.31e-05	0.62	8.87e-05	epidermal growth factor (EGF)-like 11,The mutation leading to retinitis pigmentosa
6	rs9342468	66132709	EGFL11	0.7629	0.001301	0.6029	1.5e-05	0.6	1.4e-05	0.61	6.06e-05	0.62	7.35e-05
6	rs566661	145628235	LOC645749	0.8334	0.005492	0.7127	0.000265	0.71	0.000222	0.67	4.02e-05	0.67	3.42e-05	unknown
7	rs2267881	107723141	NRCAM	0.7306	0.003215	0.5376	2.53e-05	0.53	2.13e-05	0.54	5.89e-05	0.54	4.26e-05	neuronal cell adhesion molecule,associated with Autism, melanoma, colon cancer, thyroid cancer
7	rs6949182	123764571	hCG_1651160	1.186	0.006559	1.388	0.00025	1.4	0.000179	1.44	0.000106	1.45	8.01e-05	unknown
7	rs6466906	123769416	hCG_1651160	1.187	0.00635	1.389	0.000244	1.4	0.000174	1.44	0.000104	1.45	7.81e-05	unknown
8	rs7828050	15398579	TUSC3	0.6541	0.0006867	0.5231	0.000145	0.53	0.000161	0.49	6.32e-05	0.49	5.84e-05	tumor suppressor candidate 3
8	rs12056629	17905143	PCM1	1.265	0.0003302	1.403	0.000249	1.41	0.000187	1.46	0.000102	1.47	7.61e-05	pericentriolar material 1 ,With leukemia, schizophrenia, neurodevelopment and neurotransmitter nuclei transfer associated
8	rs2443573	99259021	NPAL2	1.24	0.0004315	1.398	0.000117	1.4	9.95e-05	1.43	9.95e-05	1.43	9.36e-05	unknown
8	rs1561105	23666744	NKX2-6	1.541	2.611e-06	1.718	3.64e-05	1.72	3.65e-05	1.71	9.81e-05	1.7	0.000106	NK2 transcription factor related, locus 6,Associated with NK cells
8	rs7830057	101500977	ANKRD46	0.7895	0.001707	0.6363	2e-05	0.64	2.23e-05	0.64	3.88e-05	0.64	4.53e-05	ankyrin repeat domain 46,(Ankyrin repeat-mediated protein - protein interactions)
8	rs3924175	101511304	ANKRD46	0.7883	0.001582	0.6367	2.05e-05	0.64	2.26e-05	0.64	4.44e-05	0.64	5.16e-05
9	rs7871764	34061541	WDR40A	0.7455	0.009774	0.5176	2.23e-05	0.52	2.52e-05	0.49	6.87e-06	0.48	5.19e-06	unknown
10	rs17735842	118370080	PNLIPRP2	0.779	0.003395	0.6592	0.000527	0.65	0.000335	0.61	8.62e-05	0.61	5.89e-05	pancreatic lipase-related protein 2, is required for lipid-dependent cytotoxicity mediated by cytotoxic T lymphocytes
10	rs2766059	129017436	DOCK1	1.198	0.008417	1.46	0.000117	1.44	0.000174	1.5	7.39e-05	1.5	7.82e-05	dedicator of cytokinesis 1
10	rs4242772	4884849	AKR1CL2	0.588	0.05868	0.275	0.000132	0.28	0.000147	0.24	2.69e-05	0.24	2.5e-05	aldo-keto reductase family 1, member C-like 2, association with late-onset Alzheimer disease.
10	rs11017049	131703831	LOC728455	0.8635	0.04507	0.6733	0.000101	0.67	9.42e-05	0.66	9.82e-05	0.65	6.55e-05	unknown
11	rs2304731	12858819	TEAD1	0.8279	0.01104	0.6958	0.000589	0.7	0.000786	0.64	4.84e-05	0.63	4.07e-05	TEA domain family member 1 (SV40 transcriptional enhancer factor)
11	rs12800538	61714619	SCGB1D1	0.8429	0.03096	0.6482	0.000108	0.64	7.77e-05	0.61	1.67e-05	0.6	1.33e-05	secretoglobin, family 1D, member 1
11	rs7951859	61717385	SCGB1D1	0.8193	0.009063	0.6684	0.000184	0.66	0.000126	0.64	5.09e-05	0.63	4.06e-05
11	rs3900954	61731707	SCGB2A1	0.8047	0.004282	0.6693	0.000189	0.66	0.000101	0.62	2.15e-05	0.62	1.63e-05	secretoglobin, family 2A, member 1
11	rs7101865	87577209	RAB38	1.235	0.02979	1.848	1.54e-05	1.84	1.61e-05	1.89	1.84e-05	1.87	2.69e-05	RAB38, member RAS oncogene family,Related to melanosomes, the pathogenesis of ocular albinism.
11	rs11018810	87578426	RAB38	1.236	0.02865	1.796	3.51e-05	1.79	3.69e-05	1.85	3.68e-05	1.82	5.32e-05
11	rs16912326	87582913	RAB38	1.206	0.0597	1.758	9.16e-05	1.75	9.8e-05	1.82	8.15e-05	1.79	0.000116
12	rs4763298	12786146	LOC728876	1.416	0.006527	2.281	9.29e-06	2.26	1.08e-05	2.4	7.84e-06	2.4	7.77e-06	unknown
13	rs9568142	48467070	FNDC3A	0.7248	0.005705	0.5517	0.000217	0.54	0.00012	0.5	2.52e-05	0.5	2.41e-05	fibronectin type III domain containing 3A
13	rs9316430	48674081	FNDC3A	0.7227	0.005108	0.5399	0.000114	0.53	6.42e-05	0.49	1.2e-05	0.49	1.14e-05
15	rs7172426	85986259	TMEM83	1.451	0.002761	2.228	5.58e-06	2.22	5.66e-06	2.41	2.57e-06	2.41	2.4e-06	unknown
16	rs12448344	79153414	DYNLRB2	1.175	0.07841	1.667	0.000117	1.66	0.000128	1.77	3.97e-05	1.77	4.18e-05	dynein, light chain, roadblock-type 2 ,Related to the pathogenesis of hepatocellular carcinoma
17	rs11079928	46224757	C17orf73	0.7987	0.001264	0.6672	4.36e-05	0.67	4.59e-05	0.67	7.1e-05	0.67	7.31e-05	unknown
18	rs4395161	73905534	LOC649290	0.771	0.00767	0.5671	2.41e-05	0.57	2.86e-05	0.52	4e-06	0.52	3.7e-06	unknown
19	rs1683564	810214	CFD	1.196	0.005991	1.449	8.18e-05	1.46	5.3e-05	1.46	9.58e-05	1.46	9.49e-05	complement factor D (adipsin)
20	rs6512654	48603564	PTPN1	0.5991	0.0001518	0.4512	1.5e-05	0.44	8.39e-06	0.42	5.01e-06	0.42	3.98e-06	protein tyrosine phosphatase, non-receptor type 1,regulate a variety of cellular processes including cell growth, differentiation, mitotic cycle, and oncogenic transformation
22	rs875602	21725684	RTDR1	1.682	0.01726	3.183	0.000121	3.14	0.000141	3.86	2.03e-05	3.87	2.02e-05	rhabdoid tumor deletion region gene 1
22	rs6003495	21729743	RTDR1	1.712	0.01346	3.209	0.000102	3.17	0.000119	3.89	1.75e-05	3.9	1.74e-05
22	rs4823432	43777422	PHF21B	0.8093	0.02702	0.6146	0.000191	0.62	0.000229	0.58	4.66e-05	0.58	5.03e-05	unknown
	** Related fuctional study of these genes have been carried
